# Supplementary material for: A powerful drug combination strategy targeting glutamine addiction for the treatment of human liver cancer
Source: eLife. 2020 Oct 5;9:e56749. doi: 10.7554/eLife.56749 (PMC7535927; doi:10.7554/eLife.56749)
Supplement: Figure 1—source data 1. [file elife-56749-fig1-data1.xls]

## Sheet: Fig.1a
	hours	SNU449 Gln (+)				SNU449 Gln (-)					hours	SNU398 Gln (+)				SNU398 Gln (-)					hours	MHCC97H Gln (+)				MHCC97H Gln (-)					hours	SK-Hep1 Gln (+)				SK-Hep1 Gln (-)					hours	PLC/PRF5 Gln (+)				PLC/PRF5 Gln (-)
	0	1.2425	1.49	1.07375	1.2525	1.4875	1.495	1.49575	1.181		0	2.69	3.2	4.64	4.115	3.6675	3.155	3.1875	3.24		0	2.7625	2.2575	2.11	2.4025	2.365	2.13	1.9775	2.165		0	0.71675	0.95925	0.854	0.83175	1.1135	1.1845	0.9585	0.84775		0	6.035	5.975	6.44	7.2075	6.805	5.605	6.625	5.4375
	4	1.49	1.565	1.11525	1.3375	1.46	1.5525	1.54625	1.23175		4	3.025	3.595	4.9325	4.3575	3.8775	3.34	3.495	3.41		4	2.9925	2.4675	2.3725	2.6675	2.59	2.4225	2.265	2.3925		4	0.8975	1.15525	1.03325	0.86425	1.3125	1.395	1.06275	1.05475		4	7.255	6.86	7.4425	8.48	7.735	6.585	7.4425	6.41
	8	1.565	1.875	1.3675	1.5125	1.59	1.5475	1.4785	1.42		8	3.1225	3.9575	5.355	4.695	4.04	3.555	3.75	3.695		8	3.195	2.665	2.5625	2.9525	2.8575	2.63	2.525	2.5625		8	1.0375	1.2545	1.21	1.03075	1.5025	1.495	1.275	1.17125		8	7.8225	7.65	7.8525	9.4025	7.8675	6.695	7.9075	6.87
	12	1.7825	2.0325	1.43	1.8	1.675	1.6725	1.61825	1.3475		12	3.2825	4.2275	5.9025	5.27	4.3525	3.7225	3.72	3.9025		12	3.59	3.0225	2.835	3.1875	3.1575	2.9325	2.8525	2.8		12	1.25175	1.5265	1.46125	1.2115	1.7125	1.715	1.3175	1.2935		12	8.7875	8.6775	8.78	11.1875	8.5075	7.12	8.465	7.2725
	16	1.865	2.205	1.6325	1.8625	1.7025	1.815	1.62675	1.3375		16	3.5575	4.5575	6.325	5.82	4.6875	4.0375	3.965	3.8475		16	3.9575	3.2675	3	3.3725	3.405	3.135	3.0675	3.0775		16	1.4105	1.79625	1.69675	1.4555	2.0525	1.945	1.5275	1.486		16	9.5625	10.115	10.2375	12.69	8.775	7.83	9.1825	7.9275
	20	2.025	2.5125	1.7325	2.145	1.655	1.925	1.675	1.4585		20	3.845	4.9575	6.8575	6.255	4.845	4.1025	4.055	3.9925		20	4.245	3.5025	3.22	3.4475	3.73	3.2975	3.2125	3.28		20	1.65525	2.095	2.1075	1.7225	2.34	2.2825	1.8125	1.7875		20	11.0575	11.275	11.465	13.625	9.3675	8.2375	10.505	8.74
	24	2.385	2.935	1.7875	2.2775	1.73	1.8675	1.71225	1.6325		24	4.365	5.345	7.5325	6.785	5.0525	4.2475	4.145	4.025		24	4.36	3.775	3.4725	3.83	3.9025	3.665	3.495	3.48		24	1.92975	2.52	2.565	2.16	2.73	2.5025	2.0175	1.9825		24	12.85	12.925	12.425	15.5	10.21	8.695	10.5125	8.9775
	28	2.46	3.3575	2.0525	2.715	1.7975	1.8575	1.728	1.4765		28	4.84	5.7875	8.58	7.595	5.1875	4.4075	4.2725	4.28		28	4.675	4.01	3.6275	4.105	4.155	3.8225	3.62	3.635		28	2.3525	3.0475	2.9275	2.6425	3.08	2.9425	2.22	2.245		28	14.45	14.7	14.8	17.5	10.4675	9.485	11.1675	10.0075
	32	2.86	4.0275	2.3225	3.0175	1.735	1.9375	1.6475	1.5705		32	5.26	6.4375	9.5175	8.375	5.5475	4.49	4.38	4.4125		32	4.9575	4.1375	3.705	4.3725	4.395	3.77	3.7575	3.7825		32	2.8425	3.595	3.545	3.0575	3.5	3.405	2.4875	2.4575		32	16.4	17.05	17.15	20.825	11.1275	10.3125	12.05	10.665
	36	3.165	4.4625	2.685	3.2375	1.8375	2	1.6825	1.5125		36	5.705	7.0325	10.43	9.2	5.76	4.585	4.3925	4.5225		36	5.105	4.4225	4.135	4.84	4.4075	4.0575	3.805	3.885		36	3.4475	4.345	4.2	3.5975	4.0175	3.875	2.77	2.84		36	19.525	20.05	19.95	25.025	11.925	11.2925	13.55	11.7375
	40	3.5375	4.8275	2.9525	3.8425	1.91	1.9975	1.8	1.5355		40	6.2825	7.7575	11.56	10.0125	5.6725	4.685	4.4675	4.625		40	5.58	4.6275	4.7175	5.17	4.6325	4.2025	3.9975	4.08		40	4.07	5.24	5.0125	4.5725	4.685	4.4625	3.015	3.1275		40	22	23.3	23.15	27.75	12.8	11.9	15.175	12.325
	44	4.1325	5.4975	3.3325	4.6125	2.1675	1.875	1.8725	1.725		44	6.8	8.49	12.675	11.0475	5.84	4.835	4.605	4.74		44	6.1875	5.02	5.215	5.63	4.7	4.2325	4.115	4.1575		44	5.0575	6.4	6.04	5.4775	5.2225	5.29	3.4225	3.6075		44	26.425	27.175	25.675	30.375	13.475	12.55	15.55	13.4
	48	4.995	6.7325	3.7575	5.375	2.1075	2.1075	1.845	1.595		48	7.6	9.175	14.125	12.15	6.0275	4.925	4.6525	4.9625		48	6.995	6.015	5.91	6.1975	4.835	4.3725	4.205	4.105		48	6.1825	7.6675	7.255	6.795	6.065	5.8625	3.5875	4.2325		48	29.1	30.125	28.2	33.475	14.375	13.525	17	14.9
	52	6.0025	8.3575	4.555	6.1425	2.115	2.2575	1.9775	1.7525		52	8.37	10.05	16.625	13.675	6.32	4.91	4.8325	5.005		52	8.14	7.03	6.3975	7.2525	5.135	4.59	4.36	4.31		52	7.16	9.145	8.8825	8.05	6.785	6.725	4.36	4.765		52	32.325	33.425	31.825	36.625	15.125	14.525	18.1	15.725
	56	6.515	9.5275	5.14	7.035	2.2925	2.29	1.93	1.9		56	9.2625	10.825	18.45	15.05	6.355	5.025	4.8	5.105		56	8.51	7.625	7.1375	7.6875	5.0225	4.685	4.57	4.2675		56	8.58	11	10.515	9.5675	7.7225	7.8025	4.7275	5.4525		56	36.825	37.1	35.8	40.75	16	15.6	19.95	16.95
	60	8.71	12.35	6.535	8.9125	2.56	2.65	2.0725	2.2525		60	10.355	11.9075	20.975	17	6.555	5.1725	5.01	5.1375		60	9.92	8.585	7.84	8.7575	4.93	4.725	4.6775	4.5675		60	10.4125	13.085	12.25	11.29	8.855	8.885	5.2675	6.0425		60	40.4	41	39.025	45.05	17.025	16.625	20.75	19.025
	64	10.865	14.9	7.575	10.4825	2.455	2.6675	1.9175	2.165		64	11.3125	13.1275	23.2	18.9	6.61	5.145	4.925	5.125		64	10.91	9.4425	8.64	9.655	5.395	4.6425	4.6375	4.53		64	12.035	15.56	14.4875	13.1275	9.5525	9.9275	6.1025	6.7625		64	46.025	46.1	42.825	49.725	17.425	17.85	22.425	19.75
	68	12.4825	19.475	8.7675	12.9325	2.52	2.665	2.3325	2.3875		68	12.7825	15.43	28.05	23.225	6.5775	5.0625	4.955	5.18		68	11.7	10.35	9.365	10.3325	5.41	5.0825	4.7525	4.68		68	14.04	18.3075	16.955	15.6025	10.885	11.225	6.885	7.3025		68	49.95	51.1	47.15	54.45	19.175	18.675	24	22.125
	72	15.675	21.475	11.5375	14.79	2.5475	2.97	2.1525	2.3275		72	13.9275	17.0725	31.125	25.825	6.6925	4.9725	5.1725	5.3425		72	13.25	11.25	10.2125	11.49	5.4725	5.0425	4.615	4.9475		72	16.2925	21.275	19.8	18.18	12.2425	12.3425	7.59	8.55		72	53.775	56.875	50.275	58.825	19.975	19.775	25.1	22.975
	76	16.6	24.925	14.46	18.375	2.86	3.2025	2.43	2.42		76	16.4675	18.675	34.375	28.725	6.72	5.075	5.135	5.285		76	14.375	12.675	11.475	12.225	5.5425	5.33	4.9525	5.13		76	18.915	24.425	22.7	21.175	13.525	13.54	8.245	9.3675		76	60	63.65	54.425	64.375	20.8	20.875	26.275	24.5
	80	20.675	31.925	17	24.525	3.22	3.275	2.3625	2.61		80	18.41	20.825	38.775	31.775	6.62	5.1725	5.235	5.4225		80	15.9	13.725	12.725	13.225	5.635	5.3725	5.1025	5.18		80	22.2175	27.85	26	24.25	15.075	15.2275	8.9575	10.19		80	64.575	69.1	59.325	69.575	21.7	22.15	27.65	25.375
	84	26.5	34.7	18.4	27.325	3.14	3.52	2.5375	2.48		84	20.595	24.175	43.15	35.475	6.49	5.2725	5.43	5.405		84	17.15	15.35	13.925	14.525	5.9075	5.485	5.4675	5.37		84	25.55	31.575	29.525	27.35	16.375	16.4325	9.645	10.92		84	69.625	74.6	63.375	73.325	23	23.7	28.875	27.35
	88	18.85	35.375	22	30.125	3.2	3.6325	2.6325	2.66		88	23.615	26.625	48.05	39.025	6.5125	5.265	5.415	5.4125		88	19.375	16.85	15.3	15.525	6.145	5.56	5.68	5.7575		88	29.2	35.3	33.825	30.2	18.225	17.4	10.3075	11.8575		88	73.275	79.35	67.075	77.975	23.825	24.4	30.1	29.025
	92	36.525	43.5	27.75	33.65	3.4275	3.41	2.49	2.8		92	25.875	29.075	52.825	43.35	6.49	5.31	5.34	5.5125		92	21.5	18.525	16.8	17.2	6.2125	5.725	5.995	6.065		92	33.25	39.625	37.55	34.5	19.375	18.475	11.1575	12.47		92	89.75	93.575	76.95	85.875	28.5	28.275	33.175	31.8
	96	54.725	60	29.425	45.95	3.3275	4.1825	2.7025	2.8675		96	28.6	32.575	57.75	47.9	6.6	5.4225	5.3875	5.4525		96	23.95	20.125	17.45	19.025	6.485	6.2125	5.905	6.1075		96	37.55	44.25	42.1	38.175	20.55	19.95	11.85	13.2875		96	94.05	94.5	74.6	88.35	29.025	29.175	34.95	32.875
	100	67.75	75.55	39.575	58.675	3.595	3.775	2.885	2.95		100	31.525	35.675	62.825	53.075	6.73	5.405	5.4475	5.345		100	27.275	23.375	19.475	21.125	7.0225	6.3	6.2025	6.5975		100	42.05	48.25	46.95	41.625	22.2	20.95	12.775	14.1825		100	96.1	95.575	88.05	89.6	31.125	30.9	35.725	33.975
	104	80.025	90.7	44.95	75.9	3.905	3.875	2.8325	2.89		104	34.25	40.075	68.45	57.425	6.91	5.36	5.51	5.5175		104	30.45	25.8	21.95	23.175	7.09	6.8925	7	6.8775		104	46.625	52.425	51.55	45.2	23.85	22.225	13.775	15.1925		104	94.875	95.85	89.2	92.1	31.975	31.725	36.575	35
	108	96.1	94.8	65.925	87.575	3.81	4.2575	2.8825	3.115		108	37.075	43.775	71.95	63.2	6.8275	5.215	5.4875	5.5475		108	32.075	28.35	24.025	26.2	7.615	7.0125	7.36	7.595		108	51.15	55.85	55.8	48.35	25.5	23.875	14.275	16.15		108	96.875	96.475	90.025	93.4	33.225	33.625	37.375	36.6
	112	93.15	95.4	76.925	85.8	3.9775	4.3325	2.9075	3.1125		112	40.375	46.95	75.675	67.875	6.87	5.2725	5.5425	5.555		112	34.65	30.175	26.65	28.8	7.8425	7.2975	7.7125	7.52		112	55.3	58.95	59.875	51.55	27.025	24.5	14.8	16.875		112	97.25	97.15	91.225	93.725	33.65	34.2	39.575	37.5
	116	95.85	96.925	86.225	97.425	3.9675	4.4125	2.925	3.3425		116	43.95	50.475	79.025	71.575	6.83	5.2825	5.5775	5.5725		116	36.675	32.075	29.775	30.9	7.7725	7.2525	8.0275	8.115		116	60.4	61.95	63.375	54.8	28.45	25.9	15.325	18.175		116	97.65	97.225	92.5	94.575	34.75	35.6	40.425	39.2
	120	95.9	96.95	88	97.95	4.24	4.8525	3.1825	3.675		120	48.2	54.225	81.625	74.65	6.8925	5.175	5.72	5.6975		120	39.65	34.675	31.775	33.075	9.5625	8.705	8.635	8.9475		120	64.575	65.025	67.125	57.45	29.55	27.375	16.075	19.325		120	97.875	97.525	93.425	95.025	35.875	36.35	41.325	39.725
	124	94.75	96.575	98.2	97.6	4.04	4.3575	2.95	3.405		124	50.65	57	84.15	77.7	6.75	5.1	5.565	5.4925		124	41.85	36.8	33.025	35.175	7.75	8.5325	8.1875	8.4825		124	67.825	67.4	70.5	59.95	29.95	27.575	16.6	20.125		124	97.525	97.7	94.3	96.925	37.225	37.375	41.6	40.375
	128	97.1	97.2	98.25	97.95	3.8775	4.6775	2.9475	3.3075		128	53.825	61	85.625	80.175	6.7325	5.1725	5.525	5.575		128	45.3	39.325	35.45	37.8	8.2825	8.81	8.4375	9.18		128	70.375	69.075	72.95	61.15	32.8	29.425	17.3	21.1		128	97.45	97.775	95.925	96.9	37.775	38.325	44	41.775
	132	98.175	98.275	98.075	96.725	3.845	4.26	2.9075	3.2		132	56.95	63.4	87.1	82.575	6.585	5.13	5.5675	5.49		132	47.725	42.05	37.825	40.675	8.21	9.1125	9.075	8.815		132	73.275	70.95	75.45	62.975	33.65	29.925	18.375	21.95		132	97.675	98.025	96.525	97.35	39.7	39.225	45.625	42.975
	136	97.25	97.8	97.3	97.625	4.71	5.205	3.6575	3.78		136	59.35	65.3	88.4	84.5	7.12	5.54	6.0075	5.745		136	52.225	45.775	41.625	44.125	11.5	10.12	10.43	10.3075		136	75.925	72.825	78.175	64.775	35.35	31.175	20.65	24.2		136	98	97.975	97.075	97.7	39.375	40.15	46.35	44.025
	140	97.3	96.525	97.075	96.55	4.525	4.1725	3.36	3.6275		140	61.05	66.225	89.7	85.375	6.6825	5.2525	5.555	5.4875		140	53.425	47.425	43.525	45.35	8.49	8.94	9.575	9.15		140	77.8	74.05	80.25	66.425	34.9	30.95	20.425	24.125		140	97.8	98.3	96.95	97.875	40.25	40.5	47.6	43.95
	144	97	97.325	97.2	96.75	4.15	4.5275	3.325	3.38		144	62.35	67.25	90.475	86.6	6.61	5.19	5.495	5.23		144	56.325	50.775	45.85	47.625	8.605	9.4525	9.5025	9.45		144	79.3	75.2	82.1	67.8	35.375	31.025	21.9	25.025		144	97.7	98.35	96.925	98.175	41.675	42.275	49.1	45.9
	148	97.65	97.775	96.725	97.075	4.005	4.615	3.3525	3.4675		148	63.2	68.3	91.175	87.075	6.565	5.12	5.415	5.305		148	59.95	52.95	49.1	50.35	8.6025	9.56	10.11	9.79		148	80.75	76.325	83.825	69.075	36.3	31.55	23.2	25.7		148	97.625	98.125	97.6	97.75	42.7	42.9	49.3	46.75
	152	97.725	98.1	97	97.025	3.8925	4.8075	3.3475	3.6425		152	64.275	69.175	91.325	87.8	6.535	5.2	5.5425	5.3525		152	62.25	55.3	51.975	53.875	9.3525	10.0075	10.305	10.85		152	82	77.45	85.1	70.325	36.9	32.65	23.975	26.375		152	97.85	98.325	97.675	97.9	41.025	42.725	50.1	46.65
	156	98.475	98.4	96.5	97.55	4.085	5.085	3.31	3.5375		156	65.35	69.65	91.725	87.95	6.6275	5.11	5.495	5.18		156	64.925	59.075	54.15	57.375	10.2075	10.13	10.5525	10.85		156	83.2	78.525	86.275	71.6	38.175	32.95	24.325	27.625		156	98.025	98.275	97.8	97.9	42.325	44.425	51.35	48.925
	160	98.15	98.6	97.2	98.15	3.85	5.0675	3.135	3.765		160	65.85	69.775	91.6	88.175	6.5575	5.03	5.3975	5.1725		160	68.825	63.55	57.575	60.25	10.075	10.6125	11.0625	10.775		160	84.125	79.525	87.25	72.675	38.925	33.525	25.625	28.55		160	97.825	98.3	97.45	97.85	43.95	44.95	53.15	50.2
	164	98.575	98.725	97.55	98.75	4.5	5.96	3.505	4.1175		164	65.85	70.175	91.5	88.275	6.8575	5.2675	5.5675	5.42		164	73.4	67.425	61.45	65	12.325	12.1025	11.6875	11.525		164	85.375	80.875	88.25	73.975	40.425	34.325	26.625	30.4		164	97.85	98.075	97.725	97.675	44.9	46.175	52.95	50.4
	168	98.975	98.95	98.05	99	4.87	6.13	3.3625	4.0475		168	66.15	69.95	91.175	88.05	6.79	5.3325	5.6975	5.54		168	76.525	70.75	64.825	67.575	12.4	11.7325	11.8	11.95		168	86.05	81.675	88.95	74.875	41.425	34.925	27.875	31.025		168	97.75	98.275	97.4	97.775	45.5	46.625	54.325	51.4
	172	99	99.075	98.4	99.05	4.995	6.26	3.595	3.9025		172	66.075	69.95	91.05	87.95	6.845	5.3325	5.6275	5.5325		172	79.475	73.95	68.25	70.975	13.025	12.105	12	12.125		172	86.875	82.275	89.4	75.525	41.95	35.65	28.3	31.25		172	98.125	98.05	97.25	98	46.25	47.7	55.95	51.65
	176	98.925	99.1	98.85	99.05	5.1875	6.2875	3.765	4.13		176	65.65	69.6	91.1	87.85	6.8775	5.31	5.635	5.53		176	82.225	77.4	71.6	74.075	12.9	12.1025	12.325	12.725		176	87.275	82.65	89.7	76.15	42.8	36.35	28.825	32		176	98	98.225	97.275	97.775	46.4	48.1	56.575	52.525
	180	99.175	99.2	98.9	99.15	5.175	6.1875	3.6475	4.24		180	65.45	68.975	90.9	87.725	6.69	5.2925	5.64	5.56		180	84.15	80.425	74.325	78	12.85	12.1275	12.55	12.925		180	87.7	82.9	90.125	76.675	43.7	38.325	29.825	32.675		180	98.125	98.125	97.8	97.75	46.85	48.75	58.75	53.275
	184	99.15	99.025	98.925	99.225	5.2475	6.0775	3.76	3.8075		184	65.375	69.15	90.775	87.575	6.665	5.31	5.62	5.6		184	86.15	83.825	78.375	80.075	13.05	12.08	12.85	13.125		184	87.875	83.3	90.25	76.925	44.65	39.2	30	32.8		184	97.975	98.2	97.55	97.775	48.025	49.7	58.975	54.825
	188	99.175	99.225	99.175	99.2	5.1875	6.5175	3.815	4.3		188	65.275	68.7	90.65	87.5	6.6725	5.2825	5.72	5.59		188	88.05	86.675	82.025	83.15	13.075	12.2425	12.85	13.55		188	88.025	83.475	90.5	77.35	46.3	39.525	30.575	33.65		188	98.075	98.35	97.575	97.875	49.325	50.425	59.425	55.7
	192	99.2	99.25	99.15	99.325	5.5275	7.5325	4.265	4.3575		192	65.025	68.65	90.85	87.525	6.88	5.455	5.77	5.785		192	89.95	89.2	84.6	85.75	14.475	13.2925	13.55	13.9		192	88.5	83.7	90.65	78.075	47.3	40	31.575	34.975		192	98.275	98.325	97.85	98.025	49.45	51.325	59.975	55.125
	196	99.25	99.1	99.1	99.275	5.27	6.3875	4.0875	4.2075		196	64.75	68.175	90.975	87.35	6.8075	5.4525	5.735	5.61		196	91.55	91.3	87.825	88.475	14.125	13.0825	13.275	14.1		196	88.5	83.85	90.825	78.4	47.475	39.95	31.65	35.3		196	98.175	98.5	97.625	98.225	48.625	51.075	61.2	55.75
	200	99.225	99.075	99.225	99.2	5.665	7.45	4.1975	4.1625		200	64.85	67.95	90.775	87.175	6.7825	5.4225	5.8275	5.5775		200	93.8	93.4	89.175	90.175	14.375	13.4	13.775	14.25		200	88.675	83.325	90.95	78.3	48.275	40.7	32.175	36.4		200	98.15	98.5	97.75	98.225	50.125	52.375	61.325	57.85
	204	99.275	99.1	99.25	99.25	5.675	6.395	4.0675	4.445		204	64.675	67.825	90.675	87.175	6.785	5.365	5.835	5.5375		204	95.25	94.15	91.975	92.4	14.55	13.355	13.525	14.45		204	88.775	84	90.925	78.65	48.875	40.975	32.875	36.45		204	98.225	98.575	97.775	98.5	50.6	52.925	62.8	58.55
	208	99.2	99.1	99.325	99.125	5.255	6.2225	4.1225	4.5525		208	64.325	67.55	90.925	87.2	6.745	5.385	5.8075	5.4625		208	96.05	96.175	93.375	93.825	14.35	12.86	13.5	14.475		208	88.75	84.175	91.05	78.775	49.15	41.7	33.375	37.7		208	98.4	98.45	98.05	98.175	49.3	53.65	63.675	60.825
	212	99.1	99.225	99.15	99.225	5.31	7.105	3.8575	4.4275		212	64.275	67.5	90.675	86.75	6.72	5.405	5.8475	5.5525		212	97.05	96.375	95.375	94.725	14.525	12.8975	13.55	14.5		212	88.85	84.125	91.025	78.875	49.325	42.2	33.45	38.075		212	98.25	98.475	97.95	98.1	51.925	55.4	64.325	59.925
	216	99.175	99.15	99.125	99.15	5.505	6.3725	3.8575	4.445		216	64.225	67.525	89.1	86.7	6.7525	5.375	5.8475	5.505		216	97.375	96.95	96.125	94.85	14.5	13.155	13.775	14.5		216	88.725	84.325	91.025	79.25	49.575	42.325	34.275	38.725		216	98.525	98.4	97.775	98.15	51.125	56.025	64.775	60.25
	220	99.15	99.125	99.225	99.125	5.4425	7.355	4.085	4.505		220	64.225	67.075	89.1	86.425	6.7425	5.51	5.99	5.545		220	97.625	97.125	97	95.7	14.525	13.225	14	14.475		220	88.95	84.25	91.075	79.2	49.875	42.55	34.575	39		220	98.35	98.275	98.275	98.2	51.275	56.4	67	64.3
	224	99.15	99.05	99.3	99.15	5.3725	7.53	4.23	4.48		224	63.875	67.175	88.95	86.3	6.7775	5.5175	5.835	5.63		224	98.025	96.825	97.675	95.875	14.45	13.175	13.725	13.925		224	88.825	84.325	91.125	79.15	49.875	42.6	34.525	39.4		224	98.45	98.3	97.875	98.35	53.175	57.925	67.2	62.775
	228	99.175	99.125	99.25	99.025	5.52	7.4725	4.28	4.5825		228	63.775	66.875	88.725	86.375	6.885	5.515	5.8625	5.7275		228	98.025	96.95	97.25	96.2	14.325	13.175	13.3775	13.925		228	89	84.1	91.025	79.3	50.275	43.15	35.225	39.725		228	98.3	98.275	97.95	98.625	51.025	56.5	68.9	66.15
	232	99.025	99.125	99.2	99	5.3075	7.36	4.2625	4.2375		232	63.5	66.4	88.2	86.1	6.7475	5.505	5.8	5.66		232	97.75	97.125	98.025	96.175	14.65	12.7	13.55	13.575		232	89.125	84.475	91.275	79.45	50.55	42.525	35.375	39.45		232	98.6	98.475	97.8	98.475	51.675	60.3	69.05	65.9
	236	99.05	99.125	99.225	99.05	5.28	7.01	4.3125	4.25		236	63.15	66.45	87.725	86.05	6.855	5.505	5.8375	5.6825		236	97.775	98.15	98.125	95.575	14.4	12.6475	13.5	13.575		236	89.1	84.475	91.25	79.55	51.425	43.225	36.15	40.15		236	98.475	98.525	97.95	98.65	52.375	61.175	70.325	64.225
	240	99.15	98.875	99.2	99.15	6.6	9.2575	4.81	5.45		240	62.825	65.2	87.675	85.55	7.16	5.8525	6.235	6.03		240	98.1	98.05	98.175	97.6	15.95	13.725	14.525	14.3		240	89.175	84.4	91.4	79.775	53.55	43.925	37.2	41.6		240	98.55	98.525	97.95	98.45	57.225	59.9	70.3	68.175
	244	99.075	98.9	99.05	98.975	5.2675	8.175	4.4725	4.52		244	62.8	65.45	86.95	84.975	6.81	5.6525	6.0275	5.7775		244	98.2	98.4	98	97.8	14.75	12.75	13.425	13.225		244	89.025	84.45	91.275	79.825	51.075	43.6	36.85	40.8		244	98.75	98.375	97.925	98.375	58.625	63.975	72.925	65.825
	248	98.875	98.95	99.2	98.95	5.2625	7.96	4.5425	4.085		248	62.425	65.075	86.75	84.875	6.825	5.615	6.08	5.7425		248	98.575	97.925	98.25	97.775	14.25	12.95	12.9	13.325		248	89.15	84.575	91.15	79.925	51.75	43.2	37.1	40.125		248	98.65	98.5	97.9	98.65	59	65	72.175	67.55
	252	98.85	98.85	99.125	99.025	5.38	7.9225	4.295	4.6425		252	62.3	65.075	86.65	84.2	6.7575	5.625	5.9825	5.7225		252	98.25	98.4	98.025	96.95	13.65	12.5525	13.125	12.9		252	89	84.85	91.475	79.925	52.1	43.3	36.95	40.35		252	98.475	98.425	97.95	98.5	59.975	65.225	72.55	71.725
	256	99	98.925	99.15	98.9	5.45	8.185	4.245	4.3675		256	62.25	64.425	86.15	84.275	6.865	5.675	5.965	5.7125		256	98.85	98.775	98.3	98.15	13.75	12.5275	12.7	12.675		256	89.175	84.825	91.525	80.175	51.3	43.775	36.6	39.85		256	98.45	98.3	97.725	98.425	61.475	62.9	71.55	72.925
	260	98.725	98.7	99.2	99	5.415	7.96	4.37	4.2275		260	61.575	64.375	86.275	84.6	6.97	5.6325	6.0325	5.655		260	98.6	98.675	98.575	98.475	13.175	11.72	12.26	12.35		260	89.3	85.025	91.525	80.2	51.525	43.425	36.9	39.6		260	98.7	98.3	98.075	98.325	62.975	63.875	72.75	74.675
	264	98.9	98.825	99.075	98.775	5.2925	7.945	4.1975	4.2525		264	61.675	63.95	85.85	83.625	6.8525	5.6325	5.935	5.73		264	98.625	98.65	98.45	98.55	12.6	11.985	12.2225	12.35		264	89.35	84.975	91.625	80.1	51.225	43.875	36.85	40.125		264	98.325	98.3	97.7	98.35	59.025	71.175	75.125	71.775
	268	98.875	98.6	99.05	98.75	5.595	7.6675	4.19	4.1775		268	61.15	64.125	85.875	83.4	6.9575	5.535	6.0325	5.7125		268	98.65	98.9	98.375	98.4	13.05	11.5625	11.9625	12.325		268	89.25	85.15	91.8	80.375	51.1	44.475	36.725	39.95		268	98.4	98.525	97.675	98.2	65.475	72.3	81.425	78.075
	272	98.925	98.65	99	98.825	5.3475	7.8375	4.365	3.9575		272	60.875	63.4	85.525	83.05	6.8525	5.52	6.04	5.7775		272	98.575	98.85	98.5	98.65	12.125	11.52	11.74	12.025		272	89.55	85.275	91.825	80.275	51.95	43.95	37.5	40.575		272	98.425	98.2	97.85	98.4	66.7	73.925	82.4	78.125
	276	98.775	98.65	98.975	98.825	6.0625	7.985	4.37	4.3625		276	61	64.4	85.175	83.025	7.0825	5.65	6.0825	6.0725		276	98.575	98.925	98.825	98.4	12.15	11.1775	11.4425	11.975		276	89.175	85.075	91.7	80.15	52.975	45.925	37.9	40.8		276	98.375	98.325	97.725	98.3	66.425	75.725	84.6	80.75
	280	98.725	98.75	98.85	98.925	5.5825	7.985	4.36	4.2175		280	60.675	63.575	88.3	83.25	7.0875	5.665	6.035	5.87		280	98.8	99.1	98.725	98.15	11.6	10.97	11.1975	11.775		280	89.525	85.35	91.725	80.325	52.7	45.1	37.375	40.85		280	98.1	98.15	97.3	98.025	68.525	77.15	78.65	82.05
	284	99.05	98.475	98.95	98.825	5.6425	7.5425	4.3725	4.0725		284	60.875	63.3	85.875	83.35	7.1525	5.57	6.0325	5.9825		284	98.7	98.85	98.6	98.725	11.625	10.92	11.145	11.175		284	89.6	85.475	91.675	80.425	52.7	45.75	38.075	41		284	98.35	98.2	97.675	98	69.85	78.65	81.275	83.35
	288	98.725	98.625	99.05	98.75	5.5325	7.6225	4.22	4.0825		288	60	62.9	85.225	82.65	7.03	5.43	6.04	5.9125		288	98.825	98.9	98.6	98.1	11.2425	10.805	10.88	11.05		288	89.95	85.575	92	80.675	53.075	44.125	37.25	40.525		288	98.175	98.35	97.4	98.025	71.95	78.825	83.9	84.475
	292	98.9	98.6	98.95	98.625	5.57	7.6825	4.24	3.97		292	59.825	63	85.575	82.375	6.8925	5.5325	6.045	6.0075		292	98.7	99.025	98.5	98.85	11.45	10.4925	10.64	11.25		292	89.95	85.725	91.85	80.925	52.75	43.4	37.2	40.725		292	98.175	98	97.225	98.25	74.3	80.85	94.025	86.425
	296	98.7	98.65	98.925	98.675	5.5375	8.2425	4.4425	4.02		296	59.625	62.275	85	83	6.94	5.54	5.9725	5.9925		296	99	99.25	98.45	98.575	10.6425	10.5775	10.3225	10.46		296	90.175	85.95	91.95	81.075	51.925	42.725	37.275	40.6
	300	98.85	98.675	98.9	98.55	5.3375	7.765	4.0875	4.26		300	59.35	62.025	85.225	81.15	6.8075	5.465	6.0475	5.95		300	98.875	99.125	98.85	98.85	10.535	10.34	10.35	10.495		300	90.35	86.025	92.05	81.225	52.475	41.875	37.275	40.675
	304	98.8	98.725	99.125	98.55	5.475	7.3325	4.1625	4.18		304	59.525	62.475	83.8	80.475	6.7475	5.5	6	6.0425		304	99.025	99.225	99	98.8	10.305	10.2825	10.0375	10.2775		304	90.55	86.15	92.175	81.325	51.425	41.575	36.575	40.675
	308	98.825	98.625	98.75	98.65	5.4575	7.0975	4.215	4.04		308	58.35	62.05	85.2	80.5	6.7425	5.55	6.1075	5.935		308	99.125	99.225	99.05	98.975	10.1925	10.105	9.85	10.33		308	90.65	86.2	92.2	81.45	50.25	41.225	37.175	40.6
	312	98.975	98.6	98.75	98.5	5.39	7.2675	4.1025	3.9475		312	58.625	63.625	83.125	80.95	6.7325	5.57	5.98	5.8875		312	98.8	99.225	99.1	98.65	10.2075	10.0075	9.6875	10.035		312	90.775	86.55	92.35	81.975	50.55	41.25	37.75	40.575
	316	98.7	98.825	98.75	98.575	5.43	7.195	3.945	3.76		316	57.6	62.875	82.95	79.875	6.7575	5.4575	5.9675	5.96		316	99.1	99.3	99.025	98.925	9.8125	9.4525	9.38	9.545		316	90.875	86.6	92.55	81.875	49.125	40.25	37.275	40.025
	320	98.625	98.6	98.925	98.55	5.025	6.91	4.0025	3.7925		320	57.575	58.875	82.975	78.125	6.9475	5.4625	6.035	6.25		320	99.025	99.175	98.525	99.025	9.9875	9.175	8.745	9.28		320	90.6	86.8	92.375	81.75	48.675	39.975	35.575	39.175
	324	98.625	98.525	98.65	98.375	4.91	6.385	3.955	3.9225		324	56.475	62.825	84.675	80.175	6.7025	5.575	5.795	5.995		324	99.175	99.05	98.825	99.05	9.4875	8.5625	8.575	8.955		324	90.9	86.85	92.45	82	48.25	39.175	36.175	38.725
	328	98.55	98.6	98.7	98.65	5.22	5.835	3.905	3.7175		328	56.975	60.15	83.25	78.575	6.8575	5.545	5.8525	6.1625		328	98.925	99.25	98.75	99.025	9.2175	8.635	8.4925	8.8875		328	91.4	87.175	92.525	82.7	47.75	39.2	36.2	38.8
	332	98.5	98.7	98.675	98.6	4.795	6.305	4.0975	3.67		332	58.45	60.15	82	77	6.795	5.4925	5.88	6.1025		332	99.05	99.225	99.1	99.05	9.155	8.27	8.62	8.65		332	91.45	87.3	92.725	82.925	47.05	39.15	36.025	37.875
	336	98.725	98.425	98.825	98.475	4.595	5.645	3.7225	3.92		336	56.475	61.925	80.025	76.175	6.8875	5.435	5.8475	6.0875		336	99.05	99.275	98.675	98.9	9.0925	8.21	8.4225	8.6775		336	91.7	87.575	92.8	83.225	46.825	38.35	35.775	37
