# Supplementary material for: A powerful drug combination strategy targeting glutamine addiction for the treatment of human liver cancer
Source: eLife. 2020 Oct 5;9:e56749. doi: 10.7554/eLife.56749 (PMC7535927; doi:10.7554/eLife.56749)
Supplement: Figure 2—source data 1. [file elife-56749-fig2-data1.xls]

## Sheet: Fig.2a
			mRNA level of GLS1(Log2)
			N	T
			4.228	5.404
			5.214	6.645
			4.466	7.789
			6.677	6.631
			4.903	8.485
			6.365	7.813
			5.707	6.129
			6.061	5.863
			5.233	6.498
			5.884	6.864
			5.002	8.858
			5.646	7.198
			5.915	6.93
			6.991	6.11
			5.932	5.212
			4.045	4.004
			5.313	6.727
			5.513	7.395
			4.816	6.982
			5.431	4.791
			5.434	6.186
			6.223	5.369
			4.946	7.371
			6.54	7.167
			5.855	8.457
			5.03	5.897
			5.671	7.629
			5.528	7.437
			5.052	8.192
			5.969	5.058
			6.796	8.013
			5.515	6.089
			4.506	7.338
			5.285	5.922
			6.229	7.625
			6.472	6.324
			5.506	5.412
			4.61	7.336
			5.673	5.984
			5.827	7.801
			7.164	7.013
			4.64	5.328
			5.413	7.136
			6.341	7.825
			6.189	5.869
			6.763	7.97
			5.667	7.103
			4.853	6.45
			6.484	7.546
			5.584	7.309
			5.414	5.29
			4.885	6.595
			6.205	6.073
			5.833	6.361
			5.778	8.016
			5.715	7.838
			5.193	6.595
			5.856	6.132
			5.64	7.677
			6.379	4.466
			5.47	6.995
			6.084	8.069
			4.637	4.987
			5.854	6.171
			5.878	9.129
			5.041	5.488
			6.389	7.084
			6.649	4.587
			6.988	5.724
			5.198	7.03
			6.336	7.253
			5.899	8.507
			4.929	6.44
			7.026	7.442
			5.315	6.244
			4.865	7.928
			5.209	4.962
			5.071	6.727
			8.589	8.305
			5.261	4.431
			5.635	6.838
			5.84	7.307
			5.47	8.395
			5.451	5.586
			4.778	6.942
			5.174	6.402
			6.029	6.003
			5.392	7.89
			5.712	6.511
			5.846	4.575
			5.844	5.843
			5.534	7.686
			5.396	6.715
			6.083	7.793
			5.794	5.523
			5.367	8.771
			6.255	7.126
			5.117	8.289
			6.312	8.638
			4.741	5.396
			4.648	5.957
			6.371	7.281
			7.086	8.842
			6.173	5.659
			5.651	5.561
			4.724	5.491
			5.153	6.147
			6.22	6.084
			6.774	7.642
			4.943	5.943
			6.321	4.395
			5.377	4.531
			6.134	7.748
			5.098	5.971
			5.407	5.855
			5.913	5.066
			5.527	6.41
			5.741	8.627
			6.297	7.715
			6.142	5.659
			5.771	9.064
			5.257	6.966
			6.182	4.868
			5.57	6.266
			5.671	8.231
			5.234	6.26
			6.224	5.995
			5.428	6.069
			5.735	6.418
			5.075	7.777
			7.888	7.904
			6.028	5.614
			5.434	5.694
			5.953	7.144
			5.546	8.016
			5.529	7.565
			4.233	7.574
			5.825	7.477
			4.729	6.71
			6.668	6.675
			4.649	7.16
			5.491	8.24
			4.83	7.03
			4.928	5.433
			5.409	6.558
			6.582	8.435
			5.368	5.497
			6.475	8.77
			4.829	7.014
			5.756	6.981
			6.205	6.4
			6.306	7.39
			6.228	6.23
			6.15	6.832
			5.911	7.546
			4.42	6.662
			5.22	7.563
			4.673	5.914
			4.228	7.926
			5.561	6.704
			5.557	7.934
			5.572	6.084
			5.754	7.025
			5.135	7.752
			5.222	4.432
			5.619	6.695
			5.81	6.954
			5.073	8.285
			4.327	8.128
			5.939	6.194
			7.056	7.308
			5.297	5.477
			5.882	7.493
			5.799	8.761
			5.659	5.611
			5.585	5.443
			5.574	4.005
			4.546	6.923
			6.079	5.076
			5.506	7.587
			6.534	6.796
			5.883	7.354
			5.251	5.187
			5.652	5.609
			4.992	11.22
			5.032	10.195
			4.701	7.661
			5.442	7.696
			6.141	7.31
			5.511	4.767
			5.25	7.527
			5.16	7.001
			4.611	7.451
			5.375	8.068
			4.636	6.366
			5.132	9.137
			5.724	6.956
			4.731	5.971
			6.472	7.517
			4.574	4.626
			4.565	4.964
			6.114	7.098
			6.295	5.31
			4.8	7.32
			6.588	6.209
			5.473	7.423
			6.294	6.559
			6.109	4.668
			5.485	6.095
			6.32	6.328
			4.992	6.974
			5.551	6.434
			5.395	6.476
			6.197	4.985
			5.787	5.915
			5.463	7.16
			5.978	7.061
			5.687	6.197
			5.412	8.472
			5.613	6.594
			5.329	7.051
			4.893	7.877
			5.042	6.707
			5.843	6.889
			5.198	6.094
			6.183	7.625
			6.457	7.852
			5.886	7.075
			5.754	4.665

## Sheet: Fig.2b
		Log2 Foldchange (T/N)
		6.228
		5.163
		4.005
		3.856
		3.801
		3.698
		3.582
		3.404
		3.341
		3.323
		3.293
		3.251
		3.212
		3.172
		3.14
		3.063
		3.06
		2.984
		2.962
		2.96
		2.925
		2.886
		2.84
		2.832
		2.749
		2.726
		2.702
		2.693
		2.617
		2.608
		2.602
		2.56
		2.52
		2.511
		2.498
		2.47
		2.425
		2.377
		2.377
		2.343
		2.326
		2.295
		2.277
		2.254
		2.242
		2.238
		2.2
		2.185
		2.166
		2.164
		2.152
		2.123
		2.081
		2.037
		2.036
		1.985
		1.982
		1.981
		1.974
		1.958
		1.95
		1.909
		1.882
		1.853
		1.841
		1.832
		1.756
		1.73
		1.725
		1.723
		1.722
		1.71
		1.71
		1.709
		1.697
		1.665
		1.656
		1.652
		1.635
		1.614
		1.611
		1.597
		1.552
		1.525
		1.511
		1.484
		1.471
		1.467
		1.448
		1.442
		1.436
		1.431
		1.418
		1.414
		1.402
		1.396
		1.395
		1.319
		1.309
		1.271
		1.265
		1.241
		1.24
		1.232
		1.228
		1.225
		1.217
		1.207
		1.203
		1.191
		1.189
		1.176
		1.169
		1.149
		1.144
		1.143
		1.084
		1.083
		1.081
		1.076
		1.062
		1.046
		1.045
		1.026
		1.015
		1
		0.994
		0.984
		0.981
		0.98
		0.929
		0.917
		0.91
		0.896
		0.883
		0.883
		0.873
		0.871
		0.868
		0.867
		0.799
		0.767
		0.752
		0.696
		0.695
		0.688
		0.683
		0.682
		0.655
		0.641
		0.637
		0.627
		0.61
		0.574
		0.528
		0.512
		0.51
		0.505
		0.448
		0.447
		0.422
		0.416
		0.399
		0.35
		0.317
		0.311
		0.276
		0.265
		0.262
		0.26
		0.255
		0.252
		0.195
		0.18
		0.135
		0.129
		0.128
		0.052
		0.016
		0.008
		0.007
		0.002
		-0.001
		-0.026
		-0.041
		-0.043
		-0.046
		-0.048
		-0.064
		-0.09
		-0.094
		-0.124
		-0.132
		-0.136
		-0.142
		-0.148
		-0.151
		-0.198
		-0.229
		-0.247
		-0.271
		-0.284
		-0.32
		-0.379
		-0.414
		-0.483
		-0.514
		-0.64
		-0.72
		-0.744
		-0.79
		-0.83
		-0.846
		-0.847
		-0.854
		-0.881
		-0.911
		-0.985
		-1.003
		-1.089
		-1.212
		-1.264
		-1.271
		-1.314
		-1.441
		-1.569
		-1.913
		-1.926
		-2.062

## Sheet: Fig.2e
	Survival time (Monthes)	GLS1-low (n=175)	GLS1-high (n=202)
	77	0
	16	1
	77	0
	77	0
	77	0
	76	0
	64	1
	76	0
	75	0
	9	1
	40	1
	73	0
	73	0
	73	0
	72	0
	71	0
	53	1
	70	0
	70	0
	70	0
	70	0
	70	0
	7	1
	9	1
	6	1
	10	1
	6	1
	69	0
	61	1
	13	1
	30	1
	68	0
	1	1
	11	1
	20	1
	67	0
	67	0
	67	0
	40	1
	67	0
	18	1
	66	0
	66	0
	39	1
	66	0
	29	1
	65	0
	15	1
	8	1
	21	1
	64	0
	15	1
	6	1
	63	0
	63	0
	10	1
	7	1
	62	0
	27	1
	62	0
	62	0
	62	0
	4	1
	62	0
	61	0
	61	0
	61	0
	61	0
	30	1
	61	0
	60	0
	30	1
	60	0
	29	1
	60	0
	59	0
	59	0
	59	0
	59	0
	59	0
	59	0
	59	0
	59	0
	59	0
	58	0
	58	0
	58	0
	58	0
	58	0
	58	0
	58	0
	58	0
	57	0
	48	1
	57	0
	57	0
	12	1
	20	1
	19	1
	56	0
	56	0
	55	0
	55	0
	55	0
	53	1
	43	1
	55	0
	55	0
	55	0
	28	1
	22	1
	55	0
	55	0
	55	0
	55	0
	35	1
	33	1
	55	0
	54	0
	54	0
	54	0
	54	0
	54	0
	20	1
	3	1
	22	1
	21	1
	13	1
	51	1
	46	1
	50	0
	13	1
	18	1
	14	1
	27	1
	38	1
	52	0
	44	0
	9	1
	28	0
	44	0
	7	1
	5	1
	1	0
	66	0
	12	1
	8	1
	5	1
	62	0
	60	0
	22	1
	37	1
	1	1
	59	0
	8	1
	56	0
	3	1
	9	1
	2	1
	3	0
	59	0
	20	1
	39	0
	53	0
	1	0
	3	1
	2	1
	67	0
	16	1
	66	0
	1	0
	5	1
	57	0
	3	1
	4	1
	9		1
	80		0
	90		0
	77		0
	44		1
	69		1
	77		0
	3		1
	41		1
	77		0
	13		1
	4		1
	76		0
	13		1
	2		1
	75		0
	75		0
	75		0
	1		1
	15		1
	21		1
	24		1
	74		0
	15		1
	26		1
	73		0
	73		0
	10		1
	16		1
	11		1
	1		1
	8		1
	15		1
	72		0
	72		0
	45		1
	24		1
	20		1
	60		1
	25		1
	11		1
	40		1
	26		1
	71		0
	71		0
	71		0
	71		0
	71		0
	71		0
	70		0
	11		1
	33		1
	44		1
	8		1
	27		1
	69		0
	1		1
	41		1
	17		1
	4		1
	15		1
	67		0
	33		1
	7		1
	17		1
	7		1
	64		0
	29		1
	4		1
	7		1
	65		0
	65		0
	65		0
	65		0
	65		0
	10		1
	64		0
	7		1
	64		0
	64		0
	64		0
	28		1
	47		1
	64		0
	64		0
	63		0
	10		1
	62		0
	2		1
	13		1
	5		1
	62		0
	17		1
	26		1
	62		0
	4		1
	61		0
	3		1
	26		1
	61		0
	61		0
	12		1
	5		1
	22		1
	61		0
	61		0
	60		0
	60		0
	28		1
	60		0
	60		0
	45		1
	60		0
	60		0
	60		0
	59		0
	8		1
	59		0
	59		0
	48		1
	9		1
	7		1
	58		0
	46		1
	27		1
	59		0
	25		1
	11		1
	58		0
	58		0
	58		0
	58		0
	34		1
	58		0
	26		1
	58		0
	58		0
	57		0
	57		0
	57		0
	9		1
	57		0
	57		0
	6		1
	54		1
	35		1
	13		1
	17		1
	1		1
	56		0
	55		0
	55		0
	55		0
	40		1
	55		0
	55		0
	54		0
	54		0
	22		1
	9		1
	23		1
	4		1
	10		1
	2		1
	45		0
	62		0
	24		1
	62		1
	14		1
	32		0
	58		0
	23		1
	18		0
	26		1
	10		1
	46		1
	7		1
	34		0
	14		0
	16		1
	37		1
	1		0
	61		0
	3		1
	9		1
	2		1
	32		1
	4		1
	13		1
	3		0
	1		0
	4		1
	54		0
	57		1
	3		1
	20		0
	8		1
	12		1
	4		1
	56		0
	14		1
	2		0

## Sheet: Fig.2f
		Time to recurrence (Monthes)	GLS1-low (n=175)	GLS1-high (n=202)
		77	0
		1	1
		77	0
		77	0
		31	1
		76	0
		42	1
		24	1
		75	0
		3	1
		1	1
		73	0
		73	0
		73	0
		72	0
		71	0
		24	1
		70	0
		70	0
		70	0
		70	0
		70	0
		6	1
		5	1
		2	1
		6	1
		1	1
		69	0
		33	1
		1	1
		6	1
		12	1
		1	1
		2	1
		16	1
		67	0
		67	0
		4	1
		36	1
		67	0
		15	1
		66	0
		66	0
		38	1
		1	1
		2	1
		65	0
		15	1
		5	1
		19	1
		64	0
		1	1
		1	1
		63	0
		63	0
		6	1
		4	1
		62	0
		20	1
		5	1
		62	0
		62	0
		2	1
		62	0
		61	0
		12	1
		61	0
		61	0
		2	1
		50	1
		60	0
		7	1
		60	0
		16	1
		47	1
		48	1
		59	0
		59	0
		59	0
		59	1
		59	1
		59	0
		59	0
		33	1
		58	0
		58	0
		6	1
		58	0
		58	0
		58	0
		58	0
		58	0
		57	0
		46	1
		30	1
		46	1
		7	1
		6	1
		5	1
		56	0
		56	0
		55	0
		55	0
		55	0
		25	1
		27	1
		2	1
		55	0
		11	1
		18	1
		3	1
		55	0
		33	1
		50	1
		55	0
		14	1
		28	1
		55	0
		54	0
		54	0
		54	0
		54	0
		54	0
		8	1
		2	1
		22	1
		6	1
		4	1
		45	1
		19	1
		50	0
		2	1
		16	1
		6	1
		16	1
		23	1
		52	0
		2	1
		9	0
		13	1
		44	0
		3	1
		4	1
		1	0
		38	1
		3	1
		3	1
		1	1
		62	0
		60	0
		15	1
		34	1
		1	1
		58	1
		3	1
		36	1
		2	1
		9	0
		2	0
		0	1
		59	0
		20	0
		39	0
		53	0
		1	0
		1	1
		1	1
		67	0
		15	1
		49	1
		1	0
		0	1
		57	0
		3	0
		4	0
		6		1
		19		1
		35		1
		77		0
		11		1
		5		1
		77		0
		2		1
		36		1
		77		0
		1		1
		2		1
		76		0
		2		1
		2		1
		36		1
		21		1
		75		0
		1		1
		3		1
		5		1
		11		1
		11		1
		15		0
		7		1
		16		1
		38		1
		3		1
		3		1
		11		1
		1		1
		3		1
		12		1
		53		1
		72		0
		36		1
		11		1
		19		1
		44		1
		25		0
		4		1
		4		1
		23		1
		71		0
		71		0
		71		0
		71		0
		11		1
		65		1
		24		1
		10		1
		26		1
		22		1
		4		1
		22		1
		69		0
		1		1
		8		1
		10		1
		2		1
		3		1
		67		0
		9		1
		1		1
		6		1
		2		1
		52		1
		7		1
		3		1
		2		1
		33		1
		65		0
		65		0
		65		0
		65		0
		1		1
		64		0
		1		1
		64		0
		64		0
		64		0
		2		1
		2		1
		53		1
		64		0
		63		0
		3		1
		62		0
		1		1
		1		1
		5		0
		62		0
		1		1
		25		1
		13		1
		1		1
		48		1
		3		1
		26		0
		61		0
		61		0
		12		1
		4		1
		5		1
		61		0
		61		0
		60		0
		1		1
		12		1
		13		1
		60		0
		45		0
		60		0
		60		0
		60
		51		1
		5		1
		59		0
		59		0
		44		1
		4		1
		6		1
		36		1
		46		1
		18		1
		59		0
		16		1
		1		1
		58		0
		58		0
		58		0
		58		0
		29		1
		43		1
		19		1
		58		0
		58		0
		31		1
		57		0
		57		0
		3		1
		24		1
		57		0
		2		1
		39		1
		14		1
		8		1
		12		1
		1		1
		56		0
		49		1
		55		0
		55		0
		29		1
		55		0
		55		0
		54		0
		52		1
		10		1
		2		1
		14		1
		3		1
		4		1
		1		1
		45		0
		62		0
		16		1
		56		1
		3		1
		32		0
		14		1
		6		1
		18		1
		21		1
		1		1
		43		1
		6		1
		13		1
		10		1
		16		0
		33		1
		1		0
		61		0
		2		1
		4		1
		1		1
		28		0
		1		1
		12		1
		1		1
		1		0
		4		0
		54		0
		48		1
		2		1
		20		1
		8		0
		3		1
		3		1
		18		1
		9		1
		1		1

## Sheet: Fig.2h
		log([CB-839])/M	SNU449								Hep3B								MHCC97H								SNU398								SNU182								SK-Hep1
		0	25913	26107	27196	27478	28854	28457	27416	22821	42602	44079	41953	39756	39871	41384	42053	35671	18774	21262	19838	20655	19903	22030	21194	19072	38170	41301	43130	43752	43536	41127	40087	37302	38932	37487	39826	37553	37316	38015	39685	38534	35448	39439	38754	39882	41479	39726	40196
		1.9531e-08	18723	18508	18201	18370	18419	19368	18442	18897	38715	37059	37716	38803	37103	37748	38027	35922	16876	18348	12314	17422	15352	18230	17474	16037	33487	37670	40152	39553	39546	38357	37538	35132	39232	38032	36680	37264	37188	37874	38672	38381	26446	26605	25564	25909	26549	29232	26351
		3.9063e-08	15953	15446	15608	16031	15038	15374	15410	16428	37818	38683	36047	36137	36790	35233	37623	34818	13692	11623	12882	12132	11409	13801	13013	13025	32954	38173	38343	36386	37658	37199	37781	35135	39202	37742	37187	36646	36235	36347	38559	38960	23774	24161	23475	22531	23067	24164	22651
		7.8125e-08	14358	14467	13789	13888	12821	13205	14506	13934	37578	38071	36426	34967	33160	35095	38043	32079	13012	11386	13191	11581	12521	14138	12366	10923	33061	36700	37299	36658	36578	36898	34813	33743	38437	37921	37417	37151	36093	37261	37713	38190	22416	23992	21635	20847	20848	22371	21867
		1.5625e-07	13021	13194	13348	12899	12386	12615	13284	13000	37916	36579	35671	34206	35995	34522	35269	34145	13546	11608	13894	11492	10268	11381	12089	12472	33941	36055	35566	34863	37044	35517	34794	33730	37733	37920	36169	36496	35554	36781	37921	38462	23311	23621	21474	21196	21209	21663	22783
		3.125e-07	12540	13385	12743	12232	11567	12385	12472	12829	37323	36946	36560	35568	33357	35965	35518	34976	12704	11576	12887	13362	11097	13264	12474	13838	34240	35589	35666	33862	35526	35242	35148	33500	37501	37591	36943	36397	37184	37034	37268	36669	22729	20722	22538	20763	20717	21541	21357
		6.25e-07	13180	13077	12078	12512	12269	12154	12759	12538	37584	36228	35309	35700	34959	34674	33611	33669	14168	13612	12926	14089	10781	11613	12585	12689	33108	36344	36285	33584	35275	35432	35602	33012	37384	38406	35487	36903	35538	36678	37715	36127	22165	22410	22981	21976	21173	21277	20857
		1.25e-06	13456	13018	12090	12282	11911	12556	12287	13596	36942	35453	33719	34172	33497	33809	33891	29561	11340	14069	11126	11593	10922	13575	12805	13286	31646	35660	35186	33990	34761	34773	34488	33410	37341	37087	35737	36472	35676	36161	37494	36527	23705	23797	21921	22386	20196	22696	21414
		2.5e-06	13711	13517	12940	13001	13613	13228	13201	14290	34757	31579	31634	31207	31963	33157	32227	28491	13124	13223	13637	13830	11782	12031	12342	13709	32342	36229	35174	34798	34505	35366	35231	32994	36457	36419	35099	36242	34925	36032	36807	36842	23659	23671	23297	22585	22520	23567	22769
		5e-06	14704	14676	13687	14566	14656	14891	15031	14465	29781	31563	30987	30261	30535	30799	31387	26388	11685	12889	13883	12071	11450	11926	11172	11876	30932	34004	33544	33058	32871	34499	34281	30545	36063	36200	35437	32089	34998	34735	35084	35530	22922	22278	21949	21300	22366	24809	23682
		1e-05	15347	15868	15320	15757	14856	15830	14636	13817	22937	24532	21866	24487	24914	25532	20704	15382	14261	14430	11109	11903	11780	10883	11339	10326	17774	25601	23709	25710	24501	25398	24443	21347	30878	32435	32336	34459	30632	33509	33080	30149	21042	20917	21388	21314	23296	22273	21088
		Background	5836	5706	5887	5731	5916	5751	5905	5470	5890	5845	6033	5742	5941	5910	5931	5679	7295	7134	7369	6703	7246	7021	7133	6745	5733	5806	5920	5727	5755	5789	5831	5244	6326	6274	6300	6113	6311	5982	6310	5816	5503	5465	5630	5543	5621	5333	5668
[truncated: 41 more columns]
