# Supplementary material for: A powerful drug combination strategy targeting glutamine addiction for the treatment of human liver cancer
Source: eLife. 2020 Oct 5;9:e56749. doi: 10.7554/eLife.56749 (PMC7535927; doi:10.7554/eLife.56749)
Supplement: Figure 3—source data 1. [file elife-56749-fig3-data1.xls]

## Sheet: Fig. 3a and Fig3- fig. supp. 1
							SNU398		HepG2
							4h	24h	4h	24h
					Amino Acids	PHE	0.0231407	0.191335	-0.011454	0.0836285
						LEU	0.0263459	0.0427952	0.0277256	0.0534545
						ILE	0.0209754	-0.0555073	-0.0110512	-0.0489767
						MET	0.0157132	0.0353399	-0.0368255	0.048934
						TRP	0.111864	0.254714	0.0802881	0.159962
						VAL	-0.0528107	-0.00178482	-0.0630179	-0.00452814
						PRO	-0.82757	-0.826748	-0.766644	-0.779072
						TYR	0.159988	0.312023	0.118672	0.032689
						THR	-0.0214479	-0.174804	0.0150099	-0.135498
						ALA	-0.214563	-0.450716	-0.583758	-1.04306
						GLN	0.150066	0.165491	0.0645752	-0.0825956
						b-ALA	0.0229992	-0.232562	-0.569522	-1.07391
						ASN	-0.946408	-0.753002	-1.20103	0.0748008
						GLY	0.206913	0.0615699	0.118341	0.0263705
						HIS	-0.0211079	0.0658883	0.166659	0.0987137
						SER	0.142571	0.0346278	-0.125157	-0.887099
						GLU	-0.871083	-0.756975	-0.927818	-0.836137
						ASP	-0.953885	-0.98258	-1.29718	-1.07005
						LYS	-0.135776	-0.124744	0.00684825	0.182639
						ARG	-0.0985587	-0.148401	-0.0621045	0.284364
					Glycolysis	Pyruvate	-0.304017	0.136821	-0.661452	-0.833281
						Lactate	0.114509	0.68354	0.287278	0.267558
						Glucose	-0.330858	-0.499462	-0.35893	0.0231894
						Dihydroxyacetone3P	-0.209001	-0.0886101	-0.466171	-0.612699
						HexP	-0.247328	-0.339609	-0.350364	-0.238902
						Glyceraldehyde3P	0.568102	0.214389	0.790751	0.468907
						G6P	-0.186462	-0.00399836	-0.0580516	-0.137711
						2P-glycerate	0.142821	-0.12563	-0.229142	-0.56439
						PEP	0.414559	0.525912	-0.347095	-0.741682
					TCA Cycle	AcetylCoA	0.851555	0.210118	0.0844231	-0.063371
						Succinate	-0.923088	-0.903464	-1.80371	-0.737528
						a-Ketoglutarate	-0.544901	0.545071	-1.02325	-0.232668
						Malate	-1.26789	-0.0523782	-1.08249	-0.370166
						cis-Aconitate	-0.916788	-0.320408	-0.199236	-0.0983343
						Citrate	-0.640969	-0.303459	-0.233291	-0.175141
					Urea Cycle	Creatinine	-0.133316	-0.191717	-0.26432	-0.306949
						Orotate	0.079954	-0.0598446	-0.814342	-0.86564
						Creatine	-0.170499	-0.14275	-0.112251	-0.359182
						n-Acetylglutamate	0.148207	0.281968	0.653081	0.577921
						Citrulline	0.0699297	-0.0374832	0.113803	0.00717906
						Ornithine	-0.323222	-0.348776	-0.241968	-0.17688
						Carbamoylphosphate	-0.144508	-0.255841	-0.343042	-0.417661
					Redox	Ophthalmic acid	0	-0.392079	-0.464623	-1.17598
						NADH	-0.27288	-0.371263	0.13104	-0.0381614
						Glutathione	-0.273128	-0.865707	-0.469456	-0.475903
						NAD+	0.0962855	-0.264295	-0.165267	-0.323759
						NADP+	0.0298585	-0.461464	-0.211244	-0.350886
						GSSG	0.185656	-0.494575	0.0338126	0.149489
						NADPH	-0.227839	-0.380864	-0.383416	-0.742945
					Purines	Adenosine	0.269884	0.0176842	0.875038	0.12269
						Adenine	-0.12728	-0.124738	-0.55979	-0.90854
						cAMP	-0.307633	-0.393225	0.00933558	-0.882163
						Hypoxanthine	-0.222144	-0.929333	-1.2602	-0.270512
						Inosine	-0.104009	0.210311	1.68755	3.45815
						Guanine	-1.44014	-2.14493	0	0
						Guanosine	-0.138997	0.496654	2.98505	4.80186
						AMP	-0.0134848	-0.0855496	0.0300861	-0.501827
						IMP	1.32104	0.499053	0.230978	1.08921
					Pyrimidines	GMP	0.489414	0.174764	-0.294704	0.224853
						Thymidine	0	0	0	-0.50326
						Deoxyuridine	0	0	0	-0.726914
						Uridine	-0.252801	-0.437913	-0.164525	0.061585
						Cytidine	-0.323352	-0.401001	2.7985	3.38182
						Dihydroorotate	0.457068	0.396927	-0.768968	-0.642041
						UMP	-0.0328821	-0.455792	-0.263291	-0.768257
						N-Carbamoyl-aspartate	0.298314	0.50287	-1.04289	-0.263434

## Sheet: Fig.3b
				SNU398
				4 hours						24 hours
				Ctr			CB-839 (4 μM)			Ctr			CB-839 (4 μM)
			GLU	0.99628	0.967178	1.03654	0.537757	0.525287	0.577164	0.918967	0.982335	1.0987	0.607216	0.549417	0.618575
			a-KG	0.946283	1.00831	1.04541	0.664818	0.697827	0.69367	0.953085	1.01699	1.02993	1.76826	1.2704	1.33861
			Glutathione	0.856478	0.997192	1.14633	0.772229	0.794585	0.915757	0.824006	0.98564	1.19035	0.515268	0.522324	0.60874
			NADPH	0.93206	1.06443	1.00352	0.880469	0.772248	0.909023	0.941743	1.00909	1.04917	0.792484	0.705378	0.806071
				HepG2
				4 hours						24 hours
				Ctr			CB-839 (8 μM)			Ctr			CB-839 (8 μM)
			GLU	0.975752	1.00777	1.01648	0.510383	0.536077	0.530498	0.976854	1.01226	1.01089	0.52264	0.548058	0.609726
			a-KG	0.923289	1.03041	1.0463	0.430338	0.54295	0.502732	0.991737	1.05703	0.95123	0.770105	0.849819	0.933255
			Glutathione	0.991096	1.02964	0.979265	0.704108	0.734984	0.727619	0.950677	0.970221	1.0791	0.689324	0.710042	0.757684
			NADPH	0.841317	1.10942	1.04926	0.716355	0.907859	0.675647	0.941544	0.991835	1.06662	0.596439	0.565971	0.630146
