# Supplementary material for: A powerful drug combination strategy targeting glutamine addiction for the treatment of human liver cancer
Source: eLife. 2020 Oct 5;9:e56749. doi: 10.7554/eLife.56749 (PMC7535927; doi:10.7554/eLife.56749)
Supplement: Figure 5—source data 1. [file elife-56749-fig5-data1.xls]

## Sheet: Fig.5a
	SNU398
	Ctr	V-9302 (5 mM)	CB-839 (4 mM)	Combination
	1.05701	0.6611	0.559247	0.12745
	0.872394	0.787994	0.487922	0.188155
	1.0706	0.708568	0.497595	0.15937
	HepG2
	Ctr	V-9302 (10 mM)	CB-839 (8 mM)	Combination
	0.921318	0.854751	0.754803	0.256494
	1.11544	0.862475	0.662359	0.182503
	0.963242	0.763721	0.72343	0.173423

## Sheet: Fig.5e
			SNU398 (%)
			Ctr	V-9302 (5 μM)	CB-839 (4 μM)	Combination	+1.25 NAC	+2.5 NAC
			101.226	86.2837	85.9519	7.76271	19.3943	57.1479
			96.123	92.3128	83.4279	19.2509	27.2219	49.3453
			102.651	91.2837	92.7627	17.2913	31.6091	53.897
			HepG2 (%)
			Ctr	V-9302 (10 μM)	CB-839 (8 μM)	Combination	+1.25 NAC	+2.5 NAC
			102.61	87.9553	79.1771	13.206	34.2469	44.4351
			94.28	84.6084	68.6261	21.1381	40.4906	51.3832
			103.11	79.0501	65.0655	15.3238	41.7002	50.0196
												0
												0
												0
												0
												0
												0
												0
												0
												0
												0
												0
												0
												0
												0
												0
												0
												0
												0

## Sheet: Fig. 5f
	SNU398 (%)
	Ctr	V-9302 (5 mM)	CB-839 (4 mM)	Combination	1.25 mM NAC	2.5 mM NAC	Combination+1.25 mM NAC	Combination+2.5 mM NAC
	3.59834	10.3038	15.4254	35.0853	3.25865	4.15466	25.5844	12.1639
	4.30735	9.1928	12.1029	36.6827	5.80066	3.04327	22.245	19.0975
	7.29775	7.59232	10.1931	42.1533	5.57558	6.54813	16.1664	10.1159
	HepG2 (%)
	Ctr	V-9302 (10 mM)	CB-839 (8 mM)	Combination	1.25 mM NAC	2.5 mM NAC	Combination+1.25 mM NAC	Combination+2.5 mM NAC
	1.87198	6.94884	10.907	37.8895	1.90747	3.93789	15.6921	16.4638
	2.10821	5.3029	7.26418	30.2822	3.50599	5.44085	19.3342	10.1926
	4.04039	8.29827	7.19471	31.135	1.19908	2.05055	21.0261	22.5588
