# Supplementary material for: A powerful drug combination strategy targeting glutamine addiction for the treatment of human liver cancer
Source: eLife. 2020 Oct 5;9:e56749. doi: 10.7554/eLife.56749 (PMC7535927; doi:10.7554/eLife.56749)
Supplement: Figure 6—source data 1. [file elife-56749-fig6-data1.xls]

## Sheet: Fig.6a
			SNU398
		Days after treatment	Control						V9302 （40mg/kg)						CB-839 (100mg/kg)						Combination
		1	83.4845	53.4063	33.0743	46.2532	135.585	106.171	27.3604	69.3693	57.3291	50.9238	65.75	56.8835	63.0144	42.7499	52.2834	112.176	57.5677	57.5625	61.4552	112.176	44.4416	78.732	51.2638	93.6119
		2	108	81.0969	39.6985	74.9417	131.687	110.321	38.1286	55.8552	71.2515	68.2831	67.3692	87.658	84.465	66.9466	60.7751	119.519	74.1304	63.6956	83.9096	111.525	62.6652	106.924	71.1183	101.281
		3	81.3365	64.6655	49.8665	68.4028	124.617	106.38	48.0541	73.4706	65.8327	73.5728	59.9116	66.6703	59.2584	81.8484	58.0842	106.015	100.878	58.9885	56.5459	94.2043	51.753	70.6907	56.3181	80.3869
		4	90.0912	72.6192	53.7482	72.1856	120.103	107.992	44.4729	70.4086	56.9702	27.6665	56.4546	42.7402	60.9843	90.9264	51.0842	114.005	108.029	77.7257	49.1849	90.1044	53.2316	57.9878	58.1071	71.3171
		7	109.408	149.299	80.9243	305.303	128.785	154.874	33.1429	42.7401	49.4204	50.24	61.4552	50.5911	89.3517	83.3564	108.118	159.297	134.588	153.887	21.2494	68.2954	49.2518	40.9889	56.1908	113.01
		8	109.479	153.517	149.492	329.455	129.024	222.115	39.9401	169.814	85.2267	67.9999	55.5924	39.2354	77.4271	86.4374	144.839	209.907	166.176	218.187	21.7866	38.4731	51.6568	24.3648	50.7997	74.1536
		9	149.098	165.494	180.072	409.695	114.109	266.33	47.3053	263.777	131.6	112.645	75.5718	54.1523	57.7507	129.423	190.262	172.439	334.78	178.526	25.7394	30.7904	59.0238	24.967	48.4406	81.0396
		10	210.648	146.353	291.363	532.676	121.505	293.234	54.5953	309.933	163.43	111.81	128.415	93.8952	103.681	137.309	231.814	283.462	247.375	256.928	44.8627	36.206	80.4154	24.6838	44.8627	88.0679
		11	391.336	256.247	348.462	541.472	138.956	393.19	101.454	405.168	166.596	312.743	161.565	251.939	141.66	165.486	310.909	561.259	317.765	278.467	39.8117	41.2776	135.542	39.6593	63.0084	107.826
		14	567.795	490.327	678.707	724.698	217.886	1053.29	156.654	583.551	309.068	519.382	373.728	521.289	238.333	300.176	579.046	807.417	524.354	440.835	176.696	47.0239	368.259	187.661	154.137	283.144
		15	628.821	508.663	1126.5	1533.66	183.276	1200.27	221.095	774.919	491.744	738.579	750.489	742.944	270.418	410.116	628.741	977.543	870.344	712.49	233.519	98.7229	465.036	277.423	285.863	438.091
		16	641.699	560.209	1294.88	1660.48	236.368	1418.78	294.627	1218.43	617.164	621.276	711.292	1022.47	423.53	496.811	625.841	1169.84	1213.82	843.028	289.399	95.6612	500.976	400.841	363.297	455.938
		18	967.258	680.772	1458.14	1962.38	425.246	2031.52	436.731	1236.83	830.295	834.821	916.258	1311.13	794.861	625.088	796.475	1423.96	1937.34	1143.45	394.927	187.897	635.11	614.45	450.701	590.062
		19	1034.25	698.307	2282.18	2073.82	546.381	2191.99	724.093	1732.52	960.027	983.858	996.121	1552.77	785.5	779.243	1135.83	1731.13	2204.45	1521.62	402.967	211.94	959.947	718.15	534.571	657.691
		20	1039.9	790.521	2335.03	2630.77	571.041	2262.89	719.194	1521.79	967.802	1068.55	1092.31	1981	792.563	1017.77	1164.54	1754.27	2250.74	1520.88	418.736	295.69	1060.54	731.429	787.092	979.686

## Sheet: Fig.6b
				SNU398
				Control	V9302 （40mg/kg)	CB-839 (100mg/kg)	Combination
				1039.9	719.194	792.563	418.736
				790.521	1521.79	1017.77	295.69
				2335.03	967.802	1164.54	1060.54
				2630.77	1068.55	1754.27	731.429
				571.041	1092.31	2250.74	787.092
				2262.89	1981	1520.88	979.686

## Sheet: Fig.6c
			MHCC97H
		Days after treatment	Control						V9302 （40mg/kg)						CB-839 (100mg/kg)						Combination
		1	291.964	222.025	151.499	147.994	189.63	171.968	204.219	262.913	155.694	177.58	143.06	228.096	187.91	147.664	139.891	167.358	149.549	276.102	127.8	283.518	219.751	69.6082	138.421	143.625
		3	521.183	398.277	413.82	260.755	439.023	316.364	305.79	424.508	461.778	469.216	341.959	376.435	284.082	360.568	251.584	337.426	330.331	582.96	223.435	327.964	332.603	49.6125	209.137	214.484
		5	768.804	405.33	704.426	362.74	824.27	524.523	363.702	975.063	477.001	757.949	358.285	567.372	503.723	502.47	341.383	730.817	389.62	414.635	279.947	458.174	367.916	76.25	315.477	350.765
		7	984.268	835.317	829.002	876.724	1177.05	739.506	851.187	1239.11	663.446	1045.1	771.931	659.842	890.921	1057.43	809.066	642.919	703.758	982.774	282.899	618.026	626.12	89.1112	352.784	303.648
		10	1293.13	843.771	1175.89	884.273	1745.22	1324.95	1324.19	1287.8	1200.44	1330.73	1015.19	900.779	866.874	1184.02	967.252	913.711	828.546	1445.46	400.439	750.58	758.793	72.3484	568.332	555.277
		12	1787.77	915.208	1273.28	1456.07	2013.37	1736.93	1553.25	1807.24	1650.98	1504.14	1228.7	1110.99	979.575	1216.48	1073.46	1012.54	892.538	1529.1	621.482	941.976	909.699	104.478	670.433	783.243
		15	1897.54	1074.37	1633.6	1529.22	2745.19	1358.3	1579.59	1957.14	1691.33	1545.53	1415.58	1305.59	1186.79	1578.56	1463.91	1086.52	964.016	1560.06	708.163	994.636	1082.39	134.383	714.147	886.316

## Sheet: Fig.6d
				MHCC97H
				Control	V9302 （40mg/kg)	CB-839 (100mg/kg)	Combination
				1897.54	1579.59	1186.79	708.163
				1074.37	1957.14	1578.56	994.636
				1633.6	1691.33	1463.91	1082.39
				1529.22	1545.53	1086.52	134.383
				2745.19	1415.58	964.016	714.147
				1358.3	1305.59	1560.06	886.316

## Sheet: Fig. 6g
	SNU398	Ki67 (%)
		Ctr	V-9302	CB-839	Combination
		91.987	94.091	79.2154	45.3227
		76.2891	84.2115	68.6989	37.0934
		89.0384	62.3763	84.2115	64.0704
		87.1637	76.2891	66.3906	33.2954

## Sheet: Fig. 6h
	SNU398	Caspase-3
		Ctr	V-9302	CB-839	Combination
		3	3	8	15
		1	5	3	8
		2	4	2	17
		4	9	5	21
		7	7	8	6

## Sheet: Fig. 6i
	SNU398	γH2A
		Ctr	V-9302	CB-839	Combination
		10	21	16	65
		7	5	5	36
		0	3	14	54
		1	15	9	72
		4	7	13	42

## Sheet: Fig. 6j
	MHCC97H	Ki67 (%)
		Ctr	V-9302	CB-839	Combination
		87.095	75.273	54.3865	23.1341
		90.2785	64.8377	48.563	18.738
		79.1087	59.1823	41.0758	15.0441
		69.0893	82.9265	39.1688	9.4124
		95.1656	71.0301	79.2109	28.5838

## Sheet: Fig. 6k
	MHCC97H	Caspase-3
		Ctr	V-9302	CB-839	Combination
		0	5	21	87
		5	12	11	67
		9	9	15	54
		5	8	18	49
		4	4	4	74

## Sheet: Fig. 6l
	MHCC97H	γH2A
		Ctr	V-9302	CB-839	Combination
		0	15	24	76
		5	19	17	89
		8	2	22	54
		4	8	19	64
		1	5	35	48

[truncated: 1 more sheets: Fig6-fig.supp.1]
